# Supplementary material for: Proteomics Identifies LUC7L3 as a Prognostic Biomarker for Hepatocellular Carcinoma
Source: Curr Issues Mol Biol. 2024 Apr 27;46(5):4004–20. doi: 10.3390/cimb46050247 (PMC11120364; doi:10.3390/cimb46050247)
Supplement: Supplementary file 1 [file cimb-46-00247-s001.zip]

Archive with 1 entries (1 files):
- cimb-2944112-supplementary.pdf
